# Supplementary material for: Lectin RCA-I specifically binds to metastasis-associated cell surface glycans in triple-negative breast cancer
Source: Breast Cancer Res. 2015 Mar 11;17(1):36. doi: 10.1186/s13058-015-0544-9 (PMC4384317; doi:10.1186/s13058-015-0544-9)
Supplement: Additional file 1: Figure S1. — The summary of bindings of lectins with six TNBC cell lines The bindings of all 91 lectins on the microarray and six TNBC cells of different metastatic abilities are summarized and displayed by fluorescent signal intensities. [file 13058_2015_544_MOESM1_ESM.zip]

Archive with 2 entries (2 files):
- 1435877504129559_add1.tiff
- 1435877504129559_add2.tiff
